# Supplementary material for: Correlation between Activation of PI3K/AKT/mTOR Pathway and Prognosis of Breast Cancer in Chinese Women
Source: PLoS One. 2015 Mar 27;10(3):e0120511. doi: 10.1371/journal.pone.0120511 (PMC4376391; doi:10.1371/journal.pone.0120511)
Supplement: S1 Dataset — (XLS) [file pone.0120511.s001.xls]

## Sheet: 288 cases
Patient Number	KRAS-exon 2	AKT1-exon 3	PIK3CA-exon 4	PIK3CA-exon 9	PIK3CA-exon 20	PTEN-IHC	PIK3CA mutation	PAM activation	Gender	Primary site	Menopause status	WHO grade	ER	PR	Her-2	Ki-67	T stage	N stage	Dagnosis date	Last Follow-up date	Progression	DFS（months）	Outcome
1	0	0	0	0	0	1	0	1	female	Left IDC	Premenopause	2	1	1	0	0.1	T3	N2	2005-10-24	2006-10-01	1	10	3
2	0	0	0	0	0	2	0	1	female	Right IDC	Premenopause	3	0	0	0	0.1	T3	N2	2005-11-02	2007-08-01	1	18	3
4	G12D	2	0	2	2	2	0	1	female	Right IDC	Premenopause	2	1	1	0	0.3	T3	N2	2005-11-17	2007-07-01	1	18	3
5	0	0	0	0	0	2	0	0	female	Right IDC	Premenopause	2	1	1	0	5-10%	T1	N0	2006-01-05	2013-03-08	0	86+	1
7	0	0	0	0	H1047L	2	1	1	female	Right IDC	Premenopause	3	1	1	0	0.3	T2	N0	2006-02-09	2011-09-21	0	67+	1
8	0	0	0	0	0	0	0	1	female	Right IDC	Postmenopause	2	1	1	0	0.1	T2	N0	2006-02-13	2013-03-08	0	85+	1
9	0	0	0	0	0	0	0	1	female	Right IDC	Premenopause	3	0	1	0	0.6	T2	N0	2006-03-20	2011-09-23	0	66+	1
10	0	2	2	0	2	0	0	1	female	Right IDC	Postmenopause	3	1	1	0	0.4	T4	N2	2006-04-12	2012-01-02	0	69+	1
11	0	2	2	2	2	2	2	0	female	Left IDC	Postmenopause	2	1	1	0	<10%	T2	N1	2006-05-11	2013-03-08	0	82+	1
12	0	2	2	2	0	2	0	0	female	Left IDC	Premenopause	3	1	1	0	5-7%	T2	N3	2006-06-15	2013-03-08	0	81+	1
13	0	0	0	0	0	0	0	1	female	Left IDC	Postmenopause	3	1	1	0	0.17	T1	N0	2006-06-20	2013-03-06	0	81+	1
14	0	0	0	0	0	0	0	1	female	Right IDC	Postmenopause	3	0	1	0	0.4	T2	N2	2006-06-20	2011-09-22	0	63+	1
15	G12D	0	0	0	0	2	0	1	female	Right IDC	Premenopause	3	1	1	0	0.3	T3	N3	2006-06-21	2011-09-22	0	63+	1
16	0	0	0	0	0	1	0	1	female	Right IDC	Postmenopause	3	0	1	0	0.2	T2	N1	2006-06-22	2013-04-03	0	81+	1
17	0	2	2	2	2	0	2	1	female	Right IDC	Postmenopause	2	1	1	0	0.03	T2	N1	2006-06-22	2013-04-02	0	81+	1
18	0	E17K	2	2	2	2	2	1	female	Left IDC	Premenopause	3	1	1	0	0.08	T1	N3	2006-06-22	2012-10-15	0	76+	1
19	0	0	0	0	H1047R	2	1	1	female	Left IDC	Premenopause	3	1	1	0	0.3	T2	N0	2006-06-26	2011-09-18	0	63+	1
20	0	E17K	0	0	0	2	0	1	female	Right IDC	Premenopause	2	1	1	0	0.05	T2	N2	2006-06-26	2013-03-06	0	80+	1
21	0	0	0	0	0	1	0	1	female	Right IDC	Postmenopause	3	0	0	0	0.5	T2	N0	2006-06-27	2011-09-20	0	63+	1
22	0	0	0	2	0	2	0	0	female	Left IDC	Premenopause	2	0	0	0	0	T1	N0	2006-06-29	2011-09-20	1	35	2
23	0	0	0	0	0	1	0	1	female	Left IDC	Premenopause	3	0	0	0	0.6	T2	N0	2006-06-29	2011-09-20	0	63+	1
24	0	0	2	2	0	0	0	1	female	Left IDC	Premenopause	3	0	0	0	0.35	T2	N1	2006-07-03	2011-09-20	0	63+	1
25	0	0	0	0	H1047R	3	1	1	female	Right IDC	Premenopause	3	0	0	0	0.15	T1	N0	2006-07-05	2011-09-21	0	63+	1
26	0	0	0	0	0	2	0	0	female	Right IDC	Premenopause	2	0	0	0	0.4	T2	N0	2006-07-05	2011-09-21	0	63+	1
27	0	0	0	0	0	2	0	0	female	Right IDC	Premenopause	3	0	1	0	0.6	T1	N0	2006-07-06	2011-09-21	0	63+	1
29	0	2	0	0	0	2	0	0	female	Right IDC	Postmenopause	3	1	1	0	0.15	T3	N2	2006-07-06	2011-09-18	0	62+	1
30	0	0	0	0	0	2	0	0	female	Right IDC	Postmenopause	2	0	0	0	0.1	T1	N0	2006-07-07	2011-09-27	0	63+	1
31	0	0	0	0	0	1	0	1	female	Left IDC	Premenopause	2	1	1	0	0.15	T2	N1	2006-07-07	2011-09-21	0	63+	1
32	0	0	0	0	0	2	0	0	female	Right IDC	Premenopause	3	1	1	0	0.15	T2	N2	2006-07-11	2013-03-08	0	80+	1
33	0	0	0	0	H1047L	2	1	1	female	Left IDC	Postmenopause	3	1	0	0	<5%	T3	N2	2006-07-12	2011-09-20	0	62+	1
34	0	0	0	0	0	2	0	0	female	Left IDC	Postmenopause	2	1	0	0	0.05	T1	N1	2006-07-20	2013-03-01	0	79+	1
35	0	0	2	2	0	1	0	1	female	Left IDC	Premenopause	3	0	0	1	65-70%	T2	N1	2006-07-21	2011-09-16	0	62+	1
36	0	0	2	0	0	2	0	0	female	Right IDC	Premenopause	3	0	1	0	0.3	T1	N1	2006-07-25	2012-11-21	0	76+	1
37	0	2	2	2	2	2	2	0	female	Left IDC	Postmenopause	2	1	1	0	5-10%	T3	N2	2006-07-27	2012-09-10	0	74+	1
38	0	0	2	2	2	1	2	1	female	Right IDC	Postmenopause	3	0	0	0	0.05	T2	N2	2006-07-28	2012-03-26	0	68+	1
39	2	2	2	2	2	2	2	0	female	Right IDC	Postmenopause	3	0	1	0	40-45%	T2	N0	2006-07-28	2011-09-20	1	16	2
40	0	0	2	0	0	2	0	0	female	Right IDC	Premenopause	3	1	1	0	45-50%	T1	N1	2006-08-01	2013-03-08	0	79+	1
41	0	0	0	2	0	2	0	0	female	Left IDC	Premenopause	2	1	1	0	0.05	T3	N1	2006-08-01	2011-09-16	0	62+	1
42	0	0	0	0	0	2	0	0	female	Right IDC	Premenopause	2	1	1	0	0.05	T1	N0	2006-08-02	2012-07-06	0	71+	1
43	2	2	2	2	2	2	2	0	female	Right IDC	Premenopause	3	1	1	0	0.1	T1	N1	2006-08-09	2011-09-19	0	61+	1
44	0	0	0	0	0	1	0	1	female	Left IDC	Premenopause	3	0	0	0	0.5	T2	N2	2006-08-09	2011-09-20	0	61+	1
45	0	0	2	2	2	1	2	1	female	Right IDC	Postmenopause	2	1	1	0	0.5	T1	N0	2006-08-15	2013-03-28	1	71	2
46	0	0	0	0	0	2	0	0	female	Left IDC	Postmenopause	3	1	1	1	10-13%	T1	N0	2006-08-17	2011-09-20	0	61+	1
47	G12S	0	2	0	0	2	0	1	female	Right IDC	Postmenopause	2	1	1	0	0.05	T1	N0	2006-08-24	2011-09-20	0	61+	1
48	0	0	0	0	0	2	0	0	female	Right IDC	Premenopause	3	0	1	0	0.2	T2	N2	2006-08-23	2013-03-06	0	78+	1
49	0	0	2	0	2	2	0	0	female	Right IDC	Postmenopause	2	1	1	0	0.25	T2	N1	2006-08-30	2012-12-18	1	54	2
50	0	0	2	2	0	1	0	1	female	Left IDC	Postmenopause	2	1	1	0	0.2	T2	N0	2006-09-05	2013-03-05	0	78+	1
51	0	0	2	2	2	0	2	1	female	Left IDC	Premenopause	3	1	1	0	5-10%	T3	N0	2006-09-06	2013-03-01	0	78+	1
52	0	0	0	E542K	H1047L	0	1	1	female	Left IDC	Premenopause	3	1	0	0	18-26%	T2	N0	2006-09-07	2013-03-01	0	78+	1
53	0	0	2	2	2	0	2	1	female	Right IDC	Postmenopause	3	1	1	0	25-35%	T2	N0	2006-09-11	2011-09-14	0	60+	1
54	0	0	2	0	2	2	0	0	female	Left IDC	Premenopause	2	1	1	0	0.1	T2	N2	2006-09-11	2012-11-26	1	49	2
55	0	0	2	2	0	0	0	1	female	Left IDC	Premenopause	2	1	0	0	0.1	T1	N1	2006-09-13	2012-03-28	0	67+	1
56	0	0	0	0	0	2	0	0	female	Right IDC	Premenopause	2	0	1	0	0.2	T2	N2	2006-09-19	2012-03-28	0	66+	1
57	0	0	0	0	0	2	0	0	female	Right IDC	Premenopause	3	0	1	0	50%-60%	T1	N1	2006-09-21	2011-09-21	0	60+	1
59	0	E17K	0	2	0	2	0	1	female	Right IDC	Postmenopause	3	1	1	0	0.1	T3	N2	2006-09-21	2013-01-14	0	76+	1
60	G12S	0	0	0	0	2	0	1	female	Right IDC	Postmenopause	2	1	1	0	0.15	T3	N0	2006-09-26	2013-04-07	0	78+	1
61	0	0	0	2	0	0	0	1	female	Right IDC	Postmenopause	3	0	1	0	0.4	T1	N2	2006-09-28	2013-04-03	0	78+	1
62	0	0	0	0	0	2	0	0	female	Right IDC	Premenopause	3	0	1	0	0.05	T1	N0	2006-09-28	2012-11-28	0	74+	1
63	0	0	2	2	0	2	0	0	female	Left IDC	Postmenopause	2	1	0	0	0.2	T2	N2	2006-09-30	2013-03-01	0	77+	1
64	0	0	0	0	0	2	0	0	female	Left IDC	Premenopause	3	0	0	1	0.4	T2	N1	2006-10-08	2013-03-01	0	77+	1
65	2	2	2	2	2	0	2	1	female	Left IDC	Premenopause	3	0	0	0	>80%	T2	N2	2006-10-13	2011-09-16	0	59+	1
66	0	0	0	0	0	1	0	1	female	Left IDC	Premenopause	2	1	1	0	7-10%	T2	N0	2006-10-19	2013-03-01	1	65	2
67	0	0	0	2	2	2	0	0	female	Right IDC	Postmenopause	2	1	1	0	0.2	T2	N2	2006-10-19	2011-09-16	0	59+	1
69	G12D	0	0	0	0	0	0	1	female	Left IDC	Premenopause	3	1	0	0	5-10%	T2	N2	2006-10-23	2012-01-14	0	63+	1
70	0	0	0	0	2	2	0	0	female	Right IDC	Premenopause	2	1	1	0	5-7%	T1	N0	2006-10-24	2012-12-26	0	74+	1
71	0	0	0	2	0	2	0	0	female	Left IDC	Premenopause	3	1	1	2	0.6	T1	N1	2006-10-26	2011-10-21	0	60+	1
72	0	2	2	2	2	2	2	0	female	Left IDC	Premenopause	3	1	1	0	0.4	T2	N0	2006-10-26	2013-04-07	0	77+	1
73	0	2	2	2	2	2	2	0	female	Right IDC	Postmenopause	3	0	1	0	0.35	T1	N1	2006-10-31	2012-01-11	1	13	2
74	0	0	2	0	0	2	0	0	female	Right IDC	Premenopause	3	0	0	0	0.25	T3	N1	2006-11-01	2008-04-01	1	15	3
75	0	0	2	0	0	2	0	0	female	Right IDC	Postmenopause	3	0	0	1	7-10%	T3	N0	2006-11-02	2008-08-01	1	18	3
76	0	0	2	2	2	1	2	1	female	Left IDC	Postmenopause	3	0	0	0	0.3	T2	N2	2006-11-02	2011-09-16	0	58+	1
77	0	0	2	2	0	0	0	1	female	Left IDC	Postmenopause	2	1	1	0	5-10%	T2	N2	2006-11-08	2013-04-07	0	77+	1
78	0	0	0	0	0	2	0	0	female	Left IDC	Postmenopause	2	1	1	0	0.05	T1	N2	2006-11-08	2013-04-08	0	77+	1
79	0	2	0	0	2	0	0	1	female	Right IDC	Postmenopause	3	1	1	0	0.25	T2	N1	2006-11-09	2009-10-18	1	31	3
80	0	0	0	0	0	3	0	0	female	Right IDC	Postmenopause	3	0	0	0	10-13%	T3	N0	2006-11-09	2008-08-01	1	21	3
81	0	0	0	0	0	1	0	1	female	Right IDC	Premenopause	3	0	0	0	0.2	T2	N0	2006-11-14	2010-04-01	1	31	3
82	0	0	0	2	0	2	0	0	female	Right IDC	Premenopause	3	0	0	0	0.4	T1	N1	2006-11-14	2009-09-25	1	10	3
83	0	0	0	0	0	1	0	1	female	Left IDC	Postmenopause	2	0	1	1	0.1	T1	N0	2006-11-15	2011-09-19	1	58	2
84	0	0	2	0	0	0	0	1	female	Right IDC	Premenopause	3	0	1	0	0.5	T2	N0	2006-07-12	2007-01-01	1	4	3
85	0	2	2	2	2	3	2	0	female	Right IDC	Premenopause	3	0	0	1	0.5	T2	N1	2006-11-16	2008-06-01	1	10	3
86	2	0	2	2	2	2	2	0	female	Right IDC	Postmenopause	3	1	1	0	0.7	T2	N1	2006-07-06	2006-10-01	1	3	3
87	0	0	0	0	0	2	0	0	female	Left IDC	Premenopause	3	1	1	0	55-65%	T1	N2	2006-11-21	2009-05-01	1	6	3
88	0	0	0	0	0	2	0	0	female	Left IDC	Premenopause	3	1	1	0	0.1	T1	N1	2006-11-21	2010-03-01	1	25	3
89	0	0	0	0	0	2	0	0	female	Right IDC	Postmenopause	3	0	0	0	0.45	T1	N0	2006-05-11	2007-05-01	1	8	3
90	0	2	0	0	2	2	0	0	female	Left IDC	Postmenopause	2	1	1	0	20-60%	T2	N0	2006-11-29	2009-12-01	1	24	3
91	0	0	2	2	0	2	0	0	female	Right IDC	Postmenopause	3	0	0	0	10-13%	T1	N0	2006-11-30	2009-12-01	1	14	3
94	0	0	0	E545K	0	2	1	1	female	Right IDC	Postmenopause	3	1	0	0	0.8	T2	N2	2006-11-30	2007-06-01	1	4	3
95	0	0	0	0	0	2	0	0	female	Right IDC	Postmenopause	3	1	0	0	0.9	T3	N0	2006-12-05	2009-01-17	1	23	3
96	0	0	0	0	0	0	0	1	female	Right IDC	Postmenopause	3	1	1	0	0.2	T2	N0	2006-12-05	2011-09-22	0	57+	1
97	0	0	0	0	H1047R	2	1	1	female	Right IDC	Premenopause	3	1	0	0	0.6	T1	N1	2006-12-07	2010-03-01	1	14	3
98	0	0	0	0	0	0	0	1	female	Left IDC	Premenopause	3	0	1	0	0.6	T1	N1	2006-12-08	2010-10-27	1	32	3
99	0	0	0	0	0	2	0	0	female	Left IDC	Postmenopause	3	1	1	0	0.8	T1	N0	2006-12-12	2011-09-20	1	19	3
100	0	0	0	0	0	0	0	1	female	Left IDC	Premenopause	3	0	0	0	30-40%	T2	N1	2006-12-13	2008-05-01	1	15	3
101	0	0	0	0	0	1	0	1	female	Left IDC	Premenopause	2	1	1	0	0.11	T4	N2	2006-12-13	2012-11-01	1	24	2
102	0	0	0	0	0	0	0	1	female	Left IDC	Premenopause	3	0	1	0	0.95	T2	N0	2007-11-01	2010-03-01	1	18	3
103	0	0	0	0	0	2	0	0	female	Left IDC	Premenopause	3	0	1	2	0.4	T2	N0	2006-12-14	2007-10-01	1	7	3
104	0	0	0	0	0	3	0	0	female	Left IDC	Postmenopause	3	0	1	2	0.7	T2	N0	2006-12-19	2009-10-01	1	32	3
105	0	0	0	2	2	2	0	0	female	Right IDC	Premenopause	3	1	1	0	>50%	T1	N0	2006-12-25	2011-09-23	0	56+	1
106	0	0	0	0	0	2	0	0	female	Left IDC	Postmenopause	3	1	1	0	0.4	T2	N2	2007-01-31	2009-10-01	1	31	3
107	0	0	N345K	0	0	0	1	1	female	Left IDC	Postmenopause	3	1	1	0	30-40%	T2	N2	2007-04-11	2011-01-01	1	23	3
108	0	0	0	0	0	2	0	0	female	Left IDC	Postmenopause	3	0	0	0	>90%	T1	N2	2007-04-19	2010-03-20	1	24	3
109	0	0	0	E545K	0	2	1	1	female	Left IDC	Premenopause	2	1	1	0	<8%	T2	N0	2007-05-11	2013-01-17	1	41	2
110	0	2	0	E545L	0	0	1	1	female	Right IDC	Postmenopause	3	1	1	1	0.3	T1	N2	2007-05-17	2012-11-01	1	30	2
111	0	0	N345K	0	0	2	1	1	female	Left IDC	Postmenopause	2	1	0	0	6-8%	T2	N2	2007-05-31	2010-07-01	1	17	3
112	0	0	2	0	2	1	0	1	female	Right IDC	Premenopause	3	1	0	1	40-50%	T4	N2	2007-06-01	2011-02-24	1	38	3
113	0	0	0	0	H1047R	2	1	1	female	Left IDC	Premenopause	3	1	1	0	0.4	T4	N2	2007-06-06	2011-09-20	1	13	3
115	0	0	0	0	0	0	0	0	female	Right IDC	Postmenopause	2	1	1	0	15-20%	T1	N2	2007-07-05	2009-02-23	1	15	2
116	0	E17K	2	0	2	2	0	1	female	Right IDC	Premenopause	3	1	0	0	0	T1	N0	2007-07-12	2012-02-24	1	26	2
118	0	0	0	0	0	2	0	0	female	Left IDC	Premenopause	3	0	0	0	0	T2	N2	2007-10-11	2010-05-14	1	27	3
120	2	2	2	2	2	1	2	1	female	Right IDC	Premenopause	3	0	0	0	0.08	T2	N2	2007-11-14	2008-09-01	1	5	3
121	0	2	2	2	2	0	2	1	female	Left IDC	Postmenopause	3	0	1	0	40-50%	T2	N2	2007-12-27	2010-10-27	1	14	3
122	0	0	0	0	0	0	0	1	female	Right IDC	Postmenopause	3	0	0	0	0.3	T1	N0	2008-02-28	2008-07-02	1	4	3
123	0	0	0	0	0	0	0	1	female	Left IDC	Premenopause	3	0	0	0	0.4	T1	N0	2008-03-06	2011-04-01	1	31	2
124	0	0	0	0	0	2	0	0	female	Left IDC	Postmenopause	2	1	1	0	5-12%	T2	N0	2008-03-18	2009-01-17	1	9	3
125	0	0	0	0	H1047R	2	1	1	female	Right IDC	Premenopause	3	1	1	0	30-40%	T3	N2	2008-04-30	2011.8.13	1	34	3
126	0	0	0	0	H1047R	2	1	1	female	Right IDC	Premenopause	3	1	0	0	35-40%	T3	N1	2008-05-07	2011-08-08	1	22	2
131	0	0	0	0	0	1	0	1	female	Right IDC	Premenopause	3	0	1	0	60-70%	T2	N1	2008-05-03	2010-04-01	1	4	3
133	0	0	0	0	0	2	0	0	female	Left IDC	Postmenopause	3	1	1	0	0.28	T2	N1	2008-05-19	2011-01-12	1	32	2
136	0	0	2	2	2	1	2	1	female	Right IDC	Postmenopause	3	1	1	0	<30%	T4	N2	2008-01-06	2010-07-08	1	16	2
137	0	0	0	0	H1047R	2	1	1	female	Right IDC	Premenopause	2	0	1	1	0.5	T3	N2	2008-01-14	2010-07-08	1	14	2
138	0	0	0	0	0	0	0	1	female	Left IDC	Postmenopause	3	0	1	0	0.8	T2	N1	2008-03-26	2010-05-16	1	25	2
140	0	0	0	2	0	2	0	0	female	Right IDC	Postmenopause	3	0	0	0	15-20%	T1	N0	2008-04-30	2010-07-27	1	12	2
141	0	2	0	2	2	2	0	0	female	Right IDC	Premenopause	3	0	0	0	0.3	T1	N1	2008-05-06	2010-04-15	1	20	2
142	0	0	0	0	0	2	0	0	female	Left IDC	Postmenopause	3	0	0	0	0.3	T2	N1	2008-05-20	2010-02-24	1	17	3
143	0	0	0	0	0	2	0	0	female	Left IDC	Premenopause	3	1	0	0	0.2	T2	N1	2008-05-25	2010-03-29	1	20	2
145	0	0	0	E545K	0	2	1	1	female	Right IDC	Postmenopause	3	1	0	0	0.35	T2	N0	2008-05-19	2010-02-23	1	12	2
151	0	0	0	0	0	0	0	1	female	Right IDC	Postmenopause	2	1	1	0	0.15	T2	N2	2006-01-18	2013-02-26	0	85+	1
152	0	0	0	0	0	0	0	1	female	Left IDC	Premenopause	2	1	1	0	0.15	T1	N0	2006-02-19	2013-02-26	0	84+	1
153	0	0	0	0	0	0	0	1	female	Left IDC	Premenopause	3	0	0	0	0.85	T2	N0	2006-02-23	2013-02-26	0	84+	1
154	0	0	0	0	2	0	0	1	female	Right IDC	Premenopause	2	1	0	0	0.1	T4	N2	2006-02-23	2013-05-05	1	81	2
155	0	0	2	2	2	0	2	1	female	Left IDC	Postmenopause	3	1	1	0	5-8%	T2	N1	2006-03-02	2013-03-01	1	70	2
156	0	0	0	0	0	0	0	1	female	Right IDC	Premenopause	3	1	1	0	15-20%	T1	N1	2006-03-07	2013-02-26	0	84+	1
157	0	0	0	0	H1047R	2	1	1	female	Left IDC	Premenopause	3	0	0	0	7-13%	T2	N1	2006-03-07	2013-03-08	1	4	2
158	0	2	2	2	2	2	2	0	female	Left IDC	Premenopause	3	1	1	0	0.5	T2	N1	2006-03-09	2012-10-15	0	79+	1
159	2	2	0	2	2	2	0	0	female	Right IDC	Postmenopause	1	1	1	0	0.05	T1	N0	2006-03-16	2013-02-26	0	83+	1
160	0	0	0	0	2	0	0	1	female	Right IDC	Postmenopause	2	1	1	0	0.5	T2	N0	2006-03-28	2013-02-26	0	83+	1
161	0	0	0	0	0	1	0	1	female	Left IDC	Premenopause	1	1	1	0	5-10%	T1	N1	2006-03-28	2013-02-27	0	83+	1
162	0	0	N345K	0	0	2	1	1	female	Left IDC	Postmenopause	3	0	0	0	0.15	T2	N1	2006-03-30	2013-04-12	0	84+	1
163	0	0	0	0	2	2	0	0	female	Left IDC	Premenopause	1	0	1	0	0.18	T2	N0	2006-03-30	2013-03-07	0	84+	1
164	0	0	2	2	2	0	2	1	female	Right IDC	Premenopause	3	1	1	0	0.2	T1	N1	2006-03-30	2013-02-27	0	84+	1
165	0	0	2	2	0	2	0	0	female	Left IDC	Postmenopause	3	1	1	0	0.25	T2	N1	2006-03-31	2012-12-06	0	80+	1
166	0	0	2	2	2	2	2	0	female	Left IDC	Premenopause	3	0	0	0	0.35	T1	N1	2006-04-05	2012-10-08	0	80+	1
167	0	0	2	0	0	1	0	1	female	Left IDC	Premenopause	2	0	1	0	0.15	T2	N0	2006-04-06	2013-02-27	0	83+	1
168	0	0	2	2	2	2	2	0	female	Left IDC	Postmenopause	2	1	0	0	0.08	T4	N1	2006-04-06	2012-11-16	0	79+	1
169	0	0	0	0	2	0	0	1	female	Right IDC	Premenopause	3	0	1	0	0.2	T1	N0	2006-04-13	2011-10-26	0	66+	1
170	2	2	2	2	2	1	2	1	female	Left IDC	Postmenopause	2	0	0	0	0.05	T1	N0	2006-04-13	2013-02-27	0	83+	1
171	0	0	0	2	2	1	0	1	female	Right IDC	Postmenopause	2	1	1	0	0	T2	N1	2006-04-13	2013-03-05	0	83+	1
172	0	0	0	0	H1047R	0	1	1	female	Left IDC	Postmenopause	3	0	0	0	0.3	T3	N0	2006-04-13	2013-04-07	0	84+	1
173	0	0	2	2	2	2	2	0	female	Right IDC	Postmenopause	3	1	1	0	0.15	T1	N0	2006-04-17	2013-02-27	0	82+	1
174	0	2	2	2	2	0	2	1	female	Left IDC	Premenopause	2	1	0	0	0.1	T2	N0	2006-04-18	2013-03-05	1	63	2
175	0	0	0	0	0	2	0	0	female	Left IDC	Premenopause	2	1	0	0	0.01	T3	N1	2006-04-19	2012-03-21	1	66	2
176	0	E17K	2	2	0	2	0	1	female	Right IDC	Premenopause	2	1	1	0	0.1	T2	N2	2006-04-19	2013-03-07	0	83+	1
178	2	2	2	0	2	0	0	1	female	Right IDC	Postmenopause	2	0	0	0	0.15	T2	N0	2006-05-10	2013-04-03	0	83+	1
179	0	0	2	0	0	0	0	1	female	Left IDC	Premenopause	3	0	0	1	0.28	T2	N0	2006-05-20	2013-01-28	0	80+	1
180	0	0	0	0	0	0	0	1	female	Right IDC	Postmenopause	3	0	0	0	40-50%	T2	N0	2006-06-06	2013-03-01	0	81+	1
181	0	0	2	2	2	2	2	0	female	Right IDC	Postmenopause	3	0	0	0	0.5	T2	N0	2006-06-07	2013-03-01	0	81+	1
182	0	0	0	2	2	0	0	1	female	Right IDC	Postmenopause	2	0	0	1	40-45%	T1	N0	2006-06-13	2013-03-01	0	81+	1
183	0	0	2	2	2	2	2	0	female	Right IDC	Postmenopause	3	0	0	0	0.8	T2	N3	2006-01-11	2013-01-11	0	84+	1
184	0	2	2	2	2	1	2	1	female	Right IDC	Premenopause	3	0	0	0	0.8	T2	N1	2006-01-12	2013-03-05	0	86+	1
185	0	0	0	0	2	2	0	0	female	Left IDC	Postmenopause	3	0	0	0	0.95	T2	N0	2006-01-12	2013-04-08	0	87+	1
186	0	0	0	0	0	3	0	0	female	Left IDC	Premenopause	2	1	1	0	0.1	T2	N2	2006-01-18	2011-09-09	0	68+	1
187	0	0	0	2	2	1	0	1	female	Right IDC	Postmenopause	3	0	0	0	0.15	T1	N0	2006-01-25	2013-03-05	1	75	2
188	0	0	0	2	0	1	0	1	female	Right IDC	Premenopause	3	0	0	0	0.9	T3	N2	2006-01-25	2013-03-27	0	86+	1
189	0	0	0	0	0	2	0	0	female	Right IDC	Postmenopause	2	1	1	0	0.1	T2	N0	2006-02-14	2011-12-01	0	70+	1
190	0	0	0	0	0	2	0	0	female	Right IDC	Premenopause	3	1	1	1	15-20%	T2	N0	2006-04-07	2011-09-14	0	65+	1
191	0	0	0	0	0	2	0	0	female	Left IDC	Postmenopause	3	1	1	1	30-50%	T1	N0	2006-02-23	2011-09-13	0	67+	1
192	0	0	0	0	0	3	0	0	female	Right IDC	Postmenopause	2	1	1	0	1-5%	T2	N1	2006-02-16	2012-03-20	0	73+	1
193	2	2	2	2	2	2	2	0	female	Right IDC	Premenopause	3	1	1	1	0.5	T2	N1	2006-03-16	2013-02-26	0	83+	1
194	0	2	2	E542G	2	2	1	1	female	Left IDC	Premenopause	2	0	1	0	0.29	T1	N1	2006-04-24	2013-02-26	0	82+	1
195	0	0	0	0	0	3	0	0	female	Right IDC	Postmenopause	2	0	0	0	0.48	T2	N1	2006-04-25	2013-03-01	0	82+	1
196	0	0	2	2	2	2	2	0	female	Left IDC	Premenopause	3	0	1	0	60-70%	T2	N3	2006-04-28	2013-03-07	0	82+	1
197	0	0	0	0	2	0	0	1	female	Right IDC	Postmenopause	3	1	1	0	5-8%	T4	N1	2006-04-29	2013-03-01	0	82+	1
198	0	2	2	2	2	2	2	0	female	Right IDC	Premenopause	2	1	1	0	0.03	T2	N2	2006-05-08	2013-03-01	0	82+	1
199	0	2	2	2	0	2	0	0	female	Left IDC	Postmenopause	3	1	1	0	0.05	T1	N0	2006-05-09	2013-04-03	0	83+	1
200	0	0	2	0	0	2	0	0	female	Left IDC	Postmenopause	3	1	1	0	0.35	T2	N2	2006-05-16	2012-03-22	0	70+	1
201	0	0	0	0	0	2	0	0	female	Left IDC	Premenopause	2	1	1	0	0.2	T3	N3	2006-05-17	2013-04-03	0	82+	1
202	0	0	2	2	0	2	0	0	female	Right IDC	Postmenopause	3	0	0	1	20-30%	T3	N1	2006-05-18	2013-01-11	1	52	2
203	0	2	2	2	2	3	2	0	female	Right IDC	Postmenopause	3	0	0	0	0.5	T2	N0	2006-05-25	2011-09-09	0	63+	1
204	0	0	0	0	0	0	0	1	female	Left IDC	Premenopause	3	1	1	0	0.1	T2	N0	2006-05-25	2013-01-10	0	80+	1
205	0	0	0	0	0	0	0	1	female	Right IDC	Premenopause	2	1	1	0	30-40%	T2	N1	2006-06-13	2012-11-07	0	77+	1
206	0	0	0	0	0	2	0	0	female	Left IDC	Premenopause	2	1	1	0	0.1	T2	N0	2006-06-13	2010-02-01	1	42	3
207	0	0	0	2	0	2	0	0	female	Right IDC	Postmenopause	2	1	1	0	35-40%	T2	N0	2006-06-13	2011-09-14	0	63+	1
208	0	0	0	E545K	0	2	1	1	female	Left IDC	Premenopause	3	0	1	0	0.48	T2	N0	2006-06-07	2013-03-01	0	81+	1
209	0	0	0	0	0	1	0	1	female	Left IDC	Postmenopause	3	0	1	0	0.65	T2	N0	2006-06-08	2013-04-03	0	82+	1
210	0	0	0	Q546K	0	2	1	1	female	Right IDC	Premenopause	2	1	1	0	0.02	T4	N0	2006-01-13	2012-10-18	0	81+	1
211	0	0	0	2	0	2	0	0	female	Right IDC	Premenopause	3	1	1	0	0.05	T3	N1	2006-02-14	2012-10-19	0	80+	1
212	0	0	0	0	0	2	0	0	female	Left IDC	Premenopause	3	1	1	0	0.5	T2	N0	2006-02-23	2012-10-19	0	80+	1
213	0	2	2	2	2	0	2	1	female	Right IDC	Premenopause	3	0	0	0	0.25	T1	N2	2006-03-14	2013-01-30	0	82+	1
214	0	0	0	0	0	0	0	1	female	Left IDC	Postmenopause	2	1	1	0	15-20%	T1	N0	2006-03-23	2012-11-28	0	80+	1
215	0	0	0	0	H1047R	2	1	1	female	Left IDC	Postmenopause	1	0	0	0	0.18	T1	N0	2006-03-30	2012-09-10	0	77+	1
216	0	0	0	0	0	2	0	0	female	Right IDC	Postmenopause	3	0	0	0	0.25	T1	N0	2006-03-30	2013-01-30	0	82+	1
217	0	0	0	0	0	2	0	0	female	Left IDC	Premenopause	3	1	1	0	0.6	T1	N1	2007-03-06	2013-01-30	0	71+	1
218	0	0	0	0	H1047R	2	1	1	female	Left IDC	Postmenopause	3	0	0	0	0.7	T1	N1	2007-01-30	2013-01-30	0	72+	1
219	0	0	0	0	0	2	0	0	female	Right IDC	Postmenopause	3	1	1	0	20%-25%	T2	N1	2007-03-29	2012-10-23	0	67+	1
220	0	0	0	0	0	2	0	0	female	Right IDC	Postmenopause	3	0	0	0	0.3	T2	N3	2007-03-22	2012-10-19	0	67+	1
221	0	0	2	2	0	2	0	0	female	Right IDC	Premenopause	3	1	1	1	0.5	T1	N0	2007-04-06	2013-01-31	0	70+	1
222	0	2	2	0	2	2	0	0	female	Right IDC	Postmenopause	3	1	1	0	0.35	T2	N1	2007-02-14	2012-02-20	0	60+	1
223	0	0	0	0	0	2	0	0	female	Right IDC	Premenopause	3	1	1	0	35%-45%	T3	N3	2007-03-15	2012-10-23	0	67+	1
224	0	0	0	E542G	0	2	1	1	female	Left IDC	Premenopause	3	0	1	0	0.25	T2	N0	2007-03-28	2012-10-24	0	67+	1
225	0	0	0	0	0	2	0	0	female	Right IDC	Premenopause	3	1	1	0	20%-25%	T2	N0	2007-04-05	2012-10-23	0	67+	1
226	0	0	0	0	0	2	0	0	female	Right IDC	Premenopause	2	1	1	0	0.2	T3	N0	2007-04-18	2012-01-01	1	39	3
227	0	0	0	0	0	2	0	0	female	Right IDC	Postmenopause	3	1	1	0	0.2	T2	N1	2007-04-27	2013-01-31	0	69+	1
228	0	0	0	0	0	2	0	0	female	Right IDC	Premenopause	3	1	1	0	0.05	T2	N0	2007-05-17	2013-01-31	0	69+	1
229	0	0	0	0	H1047R	2	1	1	female	Left IDC	Postmenopause	3	0	0	1	0.2	T2	N0	2007-05-30	2013-02-25	0	69+	1
230	0	0	0	0	H1047R	2	1	1	female	Right IDC	Premenopause	2	1	1	0	0.11	T2	N1	2007-05-30	2013-01-15	0	68+	1
231	0	0	0	0	0	2	0	0	female	Right IDC	Postmenopause	3	0	1	0	0.5	T2	N1	2007-06-13	2013-02-01	0	68+	1
232	0	0	0	0	0	2	0	0	female	Right IDC	Premenopause	3	0	1	0	0.75	T2	N0	2007-06-20	2012-10-26	0	64+	1
233	0	0	0	2	H1047R	2	1	1	female	Right IDC	Premenopause	2	1	0	0	0.2	T2	N0	2007-06-27	2013-01-21	0	67+	1
234	0	0	0	0	0	1	0	1	female	Right IDC	Postmenopause	3	1	0	0	0.45	T1	N0	2007-06-27	2013-02-01	0	67+	1
235	0	2	2	2	2	2	2	0	female	Left IDC	Postmenopause	3	1	1	0	25%-30%	T2	N0	2007-07-18	2012-09-05	0	62+	1
236	0	0	0	0	0	1	0	1	female	Left IDC	Postmenopause	3	1	1	0	0.2	T2	N2	2007-07-25	2012-07-06	0	59+	1
237	0	0	0	0	H1047R	2	1	1	female	Left IDC	Premenopause	3	1	1	0	0.6	T2	N1	2007-09-05	2013-04-08	1	41	2
238	0	0	0	0	0	2	0	0	female	Left IDC	Premenopause	3	1	1	0	0.12	T2	N2	2007-09-05	2012-02-21	0	54+	1
239	0	0	0	0	0	1	0	1	female	Left IDC	Postmenopause	3	0	1	0	25%-35%	T2	N0	2007-09-06	2013-02-01	0	65+	1
240	0	0	0	0	0	2	0	0	female	Left IDC	Premenopause	3	0	1	0	0.6	T2	N0	2007-09-19	2012-11-13	0	62+	1
241	0	0	0	0	0	1	0	1	female	Right IDC	Postmenopause	3	1	1	0	0.4	T2	N0	2007-10-10	2012-11-01	0	61+	1
242	0	0	0	0	0	2	0	0	female	Left IDC	Postmenopause	3	0	1	1	25%-30%	T3	N2	2007-11-09	2013-02-01	0	63+	1
243	0	0	0	0	0	2	0	0	female	Left IDC	Premenopause	3	0	0	1	0.4	T2	N1	2007-12-01	2013-02-26	0	63+	1
244	0	0	0	0	0	0	0	0	female	Right IDC	Premenopause	3	1	1	0	0.05	T1	N0	2007-04-17	2013-02-26	0	70+	1
245	0	0	0	0	0	0	0	1	female	Right IDC	Postmenopause	3	1	0	0	0.7	T2	N1	2007-04-19	2013-02-04	0	70+	1
246	0	0	0	0	0	2	0	0	female	Right IDC	Postmenopause	1	1	1	0	5%-8%	T1	N0	2007-04-24	2013-02-04	0	69+	1
247	0	0	0	0	0	1	0	1	female	Right IDC	Premenopause	2	0	0	0	15% - 20%	T2	N0	2007-04-28	2012-11-27	0	67+	1
248	0	2	2	0	2	1	0	1	female	Left IDC	Premenopause	3	1	1	1	0.65	T2	N0	2007-05-10	2012-11-01	0	66+	1
249	0	0	0	0	0	0	0	1	female	Left IDC	Premenopause	3	0	0	0	0.9	T2	N0	2007-05-15	2012-11-01	0	66+	1
250	0	0	0	0	H1047R	2	1	1	female	Left IDC	Postmenopause	1	1	1	0	0.2	T1	N0	2007-05-29	2012-09-05	0	63+	1
251	0	E17K	0	0	0	2	0	1	female	Left IDC	Postmenopause	3	0	1	0	35%-45%	T2	N1	2007-05-31	2012-11-01	0	65+	1
252	0	E17K	0	0	0	2	0	1	female	Left IDC	Premenopause	1	1	1	0	5%-8%	T2	N0	2007-06-21	2012-09-07	0	63+	1
253	0	0	0	0	0	2	0	0	female	Left IDC	Postmenopause	3	1	1	0	0.15	T2	N2	2007-07-03	2013-02-04	0	67+	1
254	0	0	0	0	2	2	0	0	female	Left IDC	Premenopause	3	0	0	0	30%-40%	T2	N0	2007-07-03	2013-02-04	0	67+	1
255	0	2	2	0	0	2	0	0	female	Right IDC	Postmenopause	3	1	1	0	5%-12%	T2	N0	2007-07-19	2013-02-05	0	67+	1
256	0	0	0	0	0	2	0	0	female	Left IDC	Postmenopause	3	0	0	0	0.6	T4	N3	2007-07-26	2012-11-05	0	63+	1
257	0	0	0	0	0	1	0	1	female	Left IDC	Premenopause	2	1	1	0	0.17	T2	N1	2007-08-02	2012-03-20	0	57+	1
258	0	0	0	0	0	2	0	0	female	Right IDC	Premenopause	3	1	1	0	0.6	T2	N0	2007-08-02	2013-02-05	0	66+	1
259	0	0	2	2	0	2	0	0	female	Left IDC	Premenopause	3	0	0	0	0.3	T1	N2	2007-08-07	2013-02-04	0	66+	1
260	0	0	0	0	H1047R	2	1	1	female	Right IDC	Premenopause	2	1	1	0	0.15	T2	N1	2007-09-11	2013-02-05	0	65+	1
261	0	0	0	0	0	2	0	0	female	Left IDC	Postmenopause	2	1	1	0	0.2	T1	N0	2007-09-13	2012-03-02	0	54+	1
262	0	E17K	0	0	0	2	0	1	female	Right IDC	Premenopause	3	1	1	0	0.4	T2	N2	2007-09-20	2012-11-05	0	64+	1
263	0	0	0	0	H1047R	2	1	1	female	Right IDC	Premenopause	3	1	1	0	0.6	T2	N2	2007-09-27	2012-10-24	0	61+	1
264	0	0	0	0	0	2	0	0	female	Left IDC	Postmenopause	3	1	0	0	0.2	T2	N3	2007-09-29	2013-02-05	1	53	2
265	0	0	0	0	0	1	0	1	female	Right IDC	Premenopause	3	1	1	1	0.6	T2	N1	2007-10-09	2013-01-31	0	64+	1
266	0	0	0	0	0	2	0	0	female	Left IDC	Premenopause	3	0	1	0	0.4	T2	N1	2007-10-23	2013-02-04	0	63+	1
267	0	0	0	0	0	2	0	0	female	Left IDC	Premenopause	2	0	0	0	0.1	T2	N3	2007-11-06	2013-01-16	0	62+	1
268	0	0	0	0	0	2	0	0	female	Right IDC	Premenopause	2	1	1	0	0.2	T1	N0	2007-11-20	2012-10-08	0	59+	1
269	0	0	0	0	0	2	0	0	female	Left IDC	Premenopause	3	1	0	0	0.8	T2	N0	2007-11-27	2013-02-06	0	62+	1
270	0	0	0	0	0	1	0	1	female	Right IDC	Postmenopause	2	1	1	0	0.2	T1	N2	2007-11-29	2009-08-01	1	20	3
271	0	0	0	0	0	2	0	0	female	Right IDC	Premenopause	2	1	1	0	0.2	T1	N0	2007-12-18	2013-02-01	0	62+	1
272	0	0	0	0	0	2	0	0	female	Right IDC	Postmenopause	2	0	1	0	0.1	T2	N1	2007-12-25	2013-02-17	0	62+	1
273	0	0	0	0	0	2	0	0	female	Right IDC	Premenopause	2	1	1	0	0.15	T2	N0	2007-03-22	2012-10-30	0	67+	1
274	0	0	0	0	H1047R	2	1	1	female	Right IDC	Premenopause	3	1	1	1	0.3	T2	N2	2007-06-07	2012-03-16	0	57+	1
275	0	E17K	0	0	0	2	0	1	female	Right IDC	Premenopause	2	1	1	0	10%-13%	T2	N1	2007-05-28	2012-03-19	0	58+	1
276	0	0	0	0	0	2	0	0	female	Right IDC	Postmenopause	3	0	0	0	0.35	T2	N0	2007-06-02	2012-03-19	0	58+	1
277	0	0	0	0	0	2	0	0	female	Left IDC	Postmenopause	3	1	1	0	0.3	T1	N1	2007-05-22	2013-04-19	1	58	2
278	0	0	0	0	2	2	0	0	female	Right IDC	Premenopause	2	1	1	0	0.1	T2	N0	2007-11-07	2012-10-22	0	60+	1
279	0	0	0	0	H1047R	2	1	1	female	Left IDC	Postmenopause	3	1	0	0	0.05	T2	N2	2007-10-25	2012-03-19	0	53+	1
280	0	0	0	0	0	2	0	0	female	Left IDC	Premenopause	3	1	1	0	0.2	T1	N0	2007-04-29	2012-03-16	0	59+	1
281	0	0	0	0	0	3	0	0	female	Right IDC	Premenopause	3	1	1	0	80%-90%	T2	N0	2007-04-26	2012-03-16	0	59+	1
282	0	0	2	2	2	1	2	1	female	Left IDC	Premenopause	3	0	1	0	25%-30%	T1	N1	2007-10-17	2013-03-26	1	51	2
283	0	0	0	0	0	2	0	0	female	Right IDC	Postmenopause	3	1	1	0	0.13	T2	N2	2007-10-18	2013-01-15	0	63+	1
284	0	0	0	0	0	2	0	0	female	Left IDC	Postmenopause	3	1	1	0	0.13	T2	N0	2007-04-18	2012-03-07	0	59+	1
285	0	0	0	0	0	1	0	1	female	Right IDC	Premenopause	3	0	1	0	0.4	T2	N0	2007-03-15	2012-03-19	0	60+	1
286	2	0	0	2	2	1	0	1	female	Right IDC	Premenopause	3	1	1	0	0.4	T2	N0	2007-12-24	2012-10-18	1	49	2
287	0	0	2	0	0	2	0	0	female	Left IDC	Postmenopause	3	1	1	0	0.4	T2	N2	2007-09-28	2013-04-17	1	43	2
288	0	0	0	0	0	2	0	0	female	Right IDC	Premenopause	3	1	1	0	0.2	T2	N1	2007-12-03	2013-02-27	0	63+	1
289	0	0	0	0	0	2	0	0	female	Left IDC	Postmenopause	3	0	0	0	45%-55%	T2	N0	2007-11-30	2012-10-22	0	59+	1
290	0	0	0	E545K	0	2	1	1	female	Left IDC	Postmenopause	3	0	1	0	40%-50%	T2	N1	2007-09-02	2013-03-05	0	66+	1
291	0	0	0	0	0	2	0	0	female	Left IDC	Premenopause	3	0	0	0	0.6	T3	N0	2007-09-10	2012-03-02	0	54+	1
292	0	0	0	0	0	2	0	0	female	Right IDC	Postmenopause	3	1	0	0	30%-40%	T2	N0	2007-11-23	2013-02-27	0	63+	1
293	0	0	0	0	0	2	0	0	female	Left IDC	Postmenopause	3	1	1	0	0.35	T2	N1	2007-08-14	2012-10-23	0	62+	1
294	0	0	0	0	0	1	0	1	female	Left IDC	Postmenopause	2	1	1	0	0.3	T2	N1	2007-08-30	2012-03-11	0	54+	1
295	0	2	0	2	2	3	0	0	female	Left IDC	Premenopause	3	0	0	0	0.35	T2	N0	2007-08-17	2013-02-01	0	66+	1
296	0	0	0	0	0	2	0	0	female	Right IDC	Postmenopause	3	1	1	0	8%-13%	T2	N0	2007-08-17	2012-11-01	1	32	2
297	0	0	2	2	2	1	2	1	female	Left IDC	Premenopause	2	1	1	0	0.1	T4	N2	2007-08-10	2012-11-01	0	63+	1
298	0	0	0	0	0	1	0	1	female	Left IDC	Premenopause	3	0	1	0	0.25	T2	N0	2007-06-26	2012-02-22	0	56+	1
299	0	0	0	0	0	1	0	1	female	Right IDC	Postmenopause	2	0	0	0	0.2	T1	N0	2007-07-02	2012-11-05	0	64+	1
300	0	0	0	0	2	2	0	0	female	Right IDC	Postmenopause	3	1	1	0	0.8	T2	N1	2007-06-18	2013-02-05	0	68+	1
301	0	0	0	0	H1047L	2	1	1	female	Right IDC	Premenopause	3	0	0	1	15%-20%	T2	N0	2007-08-04	2013-03-26	1	29	2
302	0	0	0	0	H1047L	2	1	1	female	Right IDC	Premenopause	2	1	1	0	0.15	T2	N1	2007-10-18	2013-02-06	0	64+	1
303	0	0	0	0	0	1	0	1	female	Left IDC	Postmenopause	3	1	1	0	0.1	T2	N0	2007-08-25	2013-02-06	0	65+	1
304	0	E17K	0	0	0	1	0	1	female	Left IDC	Premenopause	2	1	1	0	0.05	T1	N0	2007-08-28	2012-11-28	0	63+	1
305	0	0	0	0	H1047R	2	1	1	female	Right IDC	Postmenopause	3	0	1	0	0.7	T2	N0	2007-09-06	2013-02-06	0	65+	1
306	0	0	0	0	H1047R	2	1	1	female	Right IDC	Postmenopause	3	0	1	0	0.3	T2	N1	2007-09-11	2013-02-06	0	65+	1
307	0	0	0	0	0	2	0	0	female	Right IDC	Premenopause	3	1	1	0	25%-30%	T2	N3	2007-04-11	2013-02-06	0	70+	1
308	0	0	0	0	0	2	0	0	female	Right IDC	Postmenopause	3	1	1	0	35-45%	T1	N2	2007-04-19	2013-01-15	0	69+	1
309	0	0	0	0	0	2	0	0	female	Left IDC	Postmenopause	2	1	1	0	0.08	T1	N2	2007-05-17	2012-11-01	1	30	2
310	0	0	0	0	0	1	0	1	female	Right IDC	Premenopause	3	0	1	0	80%-90%	T4	N2	2007-06-01	2012-03-12	0	57+	1
311	0	0	0	0	0	1	0	1	female	Left IDC	Postmenopause	3	1	0	0	0.2	T4	N2	2007-06-06	2008-09-20	1	14	3
312	0	E17K	0	0	0	2	0	1	female	Left IDC	Premenopause	3	0	1	1	0.5	T1	N2	2007-07-05	2012-03-16	1	15	2
313	0	0	0	0	0	2	0	0	female	Left IDC	Postmenopause	2	1	1	0	0.08	T3	N2	2007-03-15	2010-03-01	1	27	3
